# Supplementary material for: Nitrogen Functionalization of CVD Grown Three-Dimensional Graphene Foam for Hydrogen Evolution Reactions in Alkaline Media
Source: Materials (Basel). 2021 Aug 30;14(17):4952. doi: 10.3390/ma14174952 (PMC8433733; doi:10.3390/ma14174952)
Supplement: Supplementary file 1 [file materials-14-04952-s001.zip]

Archive with 1 entries (1 files):
- materials-1325727-supplementary.pdf
